# Supplementary material for: Modeling the impacts of natural and human factors on the hatching success of the loggerhead sea turtle Caretta caretta along the coasts of Italy
Source: PLoS One. 2025 Apr 9;20(4):e0320733. doi: 10.1371/journal.pone.0320733 (PMC11981214; doi:10.1371/journal.pone.0320733)
Supplement: S1 Table — All indicators represent averages over the incubation period of the corresponding nest, except for wave height which is the maximum over the incubation period. (XLSX) [file pone.0320733.s001.xlsx]

## Sheet: Foglio1
Predictor	Type of Variable	Unit of measure	Spatial Resolution
Sea Surface Temperature	Sea Characteristics	°C	0.01°x0.01°
Nitrate concentration	Sea Characteristics	mmol/m3	0.042°x0.042°
Phosphate concentration	Sea Characteristics	mmol/m3	0.042°x0.042°
Ammonium concentration	Sea Characteristics	mmol/m3	0.042°x0.042°
Primary Production	Sea Characteristics	mgC/m3/day	0.042°x0.042°
Dissolved Oxygen concentration	Sea Characteristics	mmol/m3	0.042°x0.042°
pH	Sea Characteristics	/	0.042°x0.042°
Dissolved Inorganic Carbon concentration	Sea Characteristics	mol/m3	0.042°x0.042°
Alkalinity	Sea Characteristics	mol/m3	0.042°x0.042°
Partial Pressure of CO2	Sea Characteristics	Pascal	0.042°x0.042°
Salinity	Sea Characteristics	psu	0.042°x0.042°
Maximum wave height	Sea Characteristics	m	0.042°x0.042°
Land Surface Temperature	Beach Characteristics	°C	0.042°x0.042°
Beach Substrate Type	Beach Characteristics	Categorical
Beach slope	Beach Characteristics	%
Beach width	Beach Characteristics	m
Distance from the nest to the nearest building	Coastal Human Impacts	m
Distance from the nest to the nearest bathing establishment	Coastal Human Impacts	m
Distance from the nest to the nearest dune	Coastal Human Impacts	m
Distance from the nest to the nearest car street	Coastal Human Impacts	m
Distance from the nest to the nearest green zone	Coastal Human Impacts	m
Number of buildings within a 100-meter radius from the nest	Coastal Human Impacts	Number
Number of streets within a 100-meter radius from the nest	Coastal Human Impacts	Number
Number of umbrellas within a 100-meter radius from the nest	Coastal Human Impacts	Ordinal
Natural or anthropized beach	Coastal Human Impacts	Binary
