# Supplementary material for: Modeling the impacts of natural and human factors on the hatching success of the loggerhead sea turtle Caretta caretta along the coasts of Italy
Source: PLoS One. 2025 Apr 9;20(4):e0320733. doi: 10.1371/journal.pone.0320733 (PMC11981214; doi:10.1371/journal.pone.0320733)
Supplement: S2 Table — Land surface temperature is the average over the incubation period of the corresponding nest. (XLSX) [file pone.0320733.s002.xlsx]

## Sheet: Foglio1
Variable	Mean	Maximum	Minimum	Standard Deviation
Sea Surface Temperature (°C)	26.6	28.24	22.57	1.01
Nitrate concentration (mmol/m3)	0.72	23.9	0.01	1.88
Ammonium concentration (mmol/m3)	0.14	2.07	0.01	0.19
Phosphate concentration (mmol/m3)	0.01	0.22	0.001	0.02
Primary Production (mgC/m3/day)	13.33	114.42	4.93	10.72
PH	7.98	8.05	7.94	0.02
Dissolved Oxygen concentration (mmol/m3)	218.96	246.18	203.03	7.21
Dissolved Inorganic Carbon Concentration (mol/m3)	2.34	2.57	2.27	0.04
Alkalinity (mol/m3)	2689	2.90	2.59	0.05
Partial Pressure of CO2 (Pascal)	53.39	58.46	46.11	2.31
Salinity (psu)	38.15	39.19	34.39	0.52
Maximum wave height (m)	3.63	4.82	0.97	1.20
