# Supplementary material for: Modeling the impacts of natural and human factors on the hatching success of the loggerhead sea turtle Caretta caretta along the coasts of Italy
Source: PLoS One. 2025 Apr 9;20(4):e0320733. doi: 10.1371/journal.pone.0320733 (PMC11981214; doi:10.1371/journal.pone.0320733)
Supplement: S3 Table — (XLSX) [file pone.0320733.s003.xlsx]

## Sheet: Foglio1
Variable	Mean	Maximum	Minimum	Standard Deviation
Land surface Temperature (°C)	25.94	30.70	22.00	2.33
Beach Slope (%)	0.07	0.31	0	0.05
Beach Width (m)	28.95	67.40	5.10	13.22
Distance from the nest to the nearest building (m)	181.01	1291.22	12.18	217.15
Distance from the nest to the nearest bathing establishment (m)	124.19	1571.26	1.00	205.21
Distance from the nest to the nearest dune (m)	34.33	210.52	3.96	37.20
Distance from the nest to the nearest car street (m)	137.56	1024.19	13.14	165.19
Distance from the nest to the nearest green zone (m)	81.81	606.42	8.86	83.23
Number of buildings within a 100-meter radius from the nest	6.55	63.00	0.00	10.98
Number of streets within a 100-meter radius from the nest	1.67	10.00	0.00	1.93
